# Supplementary material for: Subchondral bone histology and grading in osteoarthritis
Source: PLoS One. 2017 Mar 20;12(3):e0173726. doi: 10.1371/journal.pone.0173726 (PMC5358796; doi:10.1371/journal.pone.0173726)
Supplement: S1 Dataset — (XLSX) [file pone.0173726.s001.xlsx]

## Sheet: 2
Sample number	Mean OARSI score	Mean Subchondral bone grade	Mean cartilage thickness	Mean subchondral plate thickness	Calcified Cartilage Thickness	Homogeneity	Entropy
1	2	0	2776.04	45.5	38.5
2	3	1	1800.88	238.846	37.8478
3	5	3	3.1	748.926	0
4	1	0	2998.06	31.5002	60.8474	0.640085	4.33908
5	4.5	2	1218.88	722.774	106.201	0.578892	4.96811
6	5.5	3	24.1668	1366.18	0
7	4.5	1	2564.79	41.512	179.305	0.5855	5.14785
8	3	1	1782.91	220.838	127.181	0.566064	5.16282
9	5.5	3	8.57	956.867	0
10	4.5	1	2041.13	200.934	235.216
11	5.5	2	744.838	868.944	68.8334
12	5	3	92.6742	672.845	74.5128
13	4.5	1	1260.95	181.548	49.5776	0.56584	5.05816
14	4.5	2	1433.64	483.535	274.209	0.523894	5.17456
15	4	2	1684.74	878.453	56.5416	0.563574	5.0282
16	2	1	1628.9	54.1756	41.8368	0.651747	4.67993
17	5.5	3	108.845	1380.22	0
18	6	3	48.843	1690.21	42.8578
19	2	2	4448.52	372.871	53.5634	0.561668	5.0102
20	4.5	2	1048.85	202.189	88.5216	0.558817	5.07756
21	5.5	3	4.8476	1104.93	0
22	2	0	1923.53	56.2056	45.8572
23	4.5	2	614.859	464.878	193.555	0.549842	5.1922
24	5	3	6.5	1494.22	0
25	3.5	2	1863.6	351.566	113.482	0.548478	5.03774
26	4.5	1	480.876	125.514	118.166
27	5.5	3	0	1284.41	26.2012
28	1	0	1855.54	105.505	70.8334	0.659742	4.35628
29	4.5	2	1113.53	532.225	114.926
30	5.5	3	73.5314	1175.55	65.6152
31	3.5	2	3503.93	220.192	155.512
32	4	2	1052.21	396.208	125.514
33	5	3	0	1195.54	10.2366
34	3	2	4534.6	564.578	134.242
35	3.5	2	2028.86	782.304	140.893
36	5.5	3	444.175	634.254	156.349
37	3	2	2855.1	162.87	222.855
38	4	1	1881.59	265.525	74.8334
39	5	3	77.4998	1132.99	48.926
40	3.5	1	1054.2	36.1666	104.857
41	4	1	1238.26	180.891	130.194
42	5.5	3	157.533	515.67	86.1916
43	3.5	1	2373.74	200.177	68.1668
44	5	3	0	1552.9	0
45	5	3	4.4516	1215.58	28.6666
46	4	2	1559.57	428.213	112.188
47	5	2	674.189	197.687	113.562
48	5	3	61.5142	498.931	61.5142
49	2.5	1	2815.69	261.587	157.513	0.631217	4.8505
50	4.5	2	668.176	404.888	207.517	0.60041	5.09822
51	5	3	0	1817.59	0
52	0.5	1	2096.2	183.549	74.8462	0.640611	4.80145
53	5	3	150.848	2053.55	68.8332
54	5	3	0	1255.56	0
55	1	0	2317.06	53.6088	205.547	0.615204	4.88132
56	4.5	3	534.306	1944.21	132.853
57	5.5	3	0	1694.19	0
58	3	1	1280.39	113.144	174.943
59	3.5	#NULL!	2741.17	0	0
60	4.5	1	1998.28	328.188	0	0.51532	5.2439
First 2 digits: patient number
A1-3 Sample number
OARSI and Subchondral scoring	OARSI Score OMA	OARSI Score MF	OARSI Score SS	Subchondral Grade OMA	Subchondral Grade MF	Subchondral Grade SS
1	1.5	2	2.5	0	1	0
1	1.5	2	2.5
1	1.5	2	2.5
2	3	3	3	1	1	1
2	3	3	3
2	3	3	3
3	5	5	5.5	3	3	3
3	5	5	5.5
3	5	5	5.5
4	1.5	1	1	0	0	1
4	1.5	1	1
4	1.5	1	1
5	4.5	4.5	4.5	2	2	2
5	4.5	4.5	4.5
5	4.5	4.5	4.5
6	5.5	5.5	5.5	3	3	3
6	5.5	5.5	5.5
6	5.5	5.5	5.5
7	4	4.5	4.5	1	0	1
7	4	4.5	4.5
7	4	4.5	4.5
8	2.5	4	2.5	1	1	1
8	2.5	4	2.5
8	2.5	4	2.5
9	5.5	5.5	5.5	3	3	3
9	5.5	5.5	5.5
9	5.5	5.5	5.5
10	4.5	4.5	4.5	1	1	1
10	4.5	4.5	4.5
10	4.5	4.5	4.5
11	5.5	5.5	5.5	2	2	2
11	5.5	5.5	5.5
11	5.5	5.5	5.5
12	5.5	5	5	3	3	3
12	5.5	5	5
12	5.5	5	5
13	4	4.5	4.5	1	1	2
13	4	4.5	4.5
13	4	4.5	4.5
14	4.5	4.5	4.5	2	2	2
14	4.5	4.5	4.5
14	4.5	4.5	4.5
15	4	4	3.5	2	2	2
15	4	4	3.5
15	4	4	3.5
16	1.5	1.5	2.5	1	1	0
16	1.5	1.5	2.5
16	1.5	1.5	2.5
17	5	5.5	5.5	3	3	3
17	5	5.5	5.5
17	5	5.5	5.5
18	5.5	6.5	5.5	3	3	3
18	5.5	6.5	5.5
18	5.5	6.5	5.5
19	2	2.5	2	1	2	2
19	2	2.5	2
19	2	2.5	2
20	4	4.5	4.5	2	1	2
20	4	4.5	4.5
20	4	4.5	4.5
21	5.5	5.5	5	3	3	3
21	5.5	5.5	5
21	5.5	5.5	5
22	1.5	2	1.5	0	0	0
22	1.5	2	1.5
22	1.5	2	1.5
23	4.5	4.5	4.5	2	2	2
23	4.5	4.5	4.5
23	4.5	4.5	4.5
24	5	5	5.5	3	3	3
24	5	5	5.5
24	5	5	5.5
25	2.5	4	3.5	2	2	2
25	2.5	4	3.5
25	2.5	4	3.5
26	4.5	4.5	4.5	1	0	1
26	4.5	4.5	4.5
26	4.5	4.5	4.5
27	5.5	5.5	5.5	3	3	3
27	5.5	5.5	5.5
27	5.5	5.5	5.5
28	1	1.5	0	0	0	0
28	1	1.5	0
28	1	1.5	0
29	4.5	4.5	4.5	2	2	2
29	4.5	4.5	4.5
29	4.5	4.5	4.5
30	5.5	5	5.5	3	3	3
30	5.5	5	5.5
30	5.5	5	5.5
31	3.5	3	3.5	2	2	2
31	3.5	3	3.5
31	3.5	3	3.5
32	4	4.5	4	2	2	2
32	4	4.5	4
32	4	4.5	4
33	5	5	5	3	3	3
33	5	5	5
33	5	5	5
34	2.5	3	3	2	2	2
34	2.5	3	3
34	2.5	3	3
35	3.5	4	3.5	2	2	2
35	3.5	4	3.5
35	3.5	4	3.5
36	5.5	5	5.5	3	3	3
36	5.5	5	5.5
36	5.5	5	5.5
37	3	3	3.5	2	1	2
37	3	3	3.5
37	3	3	3.5
38	3.5	4	4	1	1	1
38	3.5	4	4
38	3.5	4	4
39	5.5	5	5	3	3	3
39	5.5	5	5
39	5.5	5	5
40	3.5	4	3.5	1	1	1
40	3.5	4	3.5
40	3.5	4	3.5
41	4	4	4.5	1	1	1
41	4	4	4.5
41	4	4	4.5
42	5.5	5	5.5	3	3	3
42	5.5	5	5.5
42	5.5	5	5.5
43	3.5	3.5	3.5	1	1	2
43	3.5	3.5	3.5
43	3.5	3.5	3.5
44	5.5	5	5	3	3	3
44	5.5	5	5
44	5.5	5	5
45	5	5	5	3	3	3
45	5	5	5
45	5	5	5
46	4	4.5	4	2	2	2
46	4	4.5	4
46	4	4.5	4
47	4.5	5.5	4.5	1	1	3
47	4.5	5.5	4.5
47	4.5	5.5	4.5
48	5.5	5	5	3	3	3
48	5.5	5	5
48	5.5	5	5
49	2.5	2	2.5	1	1	1
49	2.5	2	2.5
49	2.5	2	2.5
50	4.5	4.5	4.5	2	2	2
50	4.5	4.5	4.5
50	4.5	4.5	4.5
51	5.5	5	5	3	3	3
51	5.5	5	5
51	5.5	5	5
52	1	0	0	1	1	1
52	1	0	0
52	1	0	0
53	5	5	5	3	3	3
53	5	5	5
53	5	5	5
54	5	5	5	3	3	3
54	5	5	5
54	5	5	5
55	1	1.5	1	0	0	0
55	1	1.5	1
55	1	1.5	1
56	4.5	4.5	4.5	3	2	3
56	4.5	4.5	4.5
56	4.5	4.5	4.5
57	5.5	5.5	5.5	3	3	3
57	5.5	5.5	5.5
57	5.5	5.5	5.5
58	4	3	2	1	1	1
58	4	3	2
58	4	3	2
59	3	3.5	3.5	n	n	n
59	3	3.5	3.5
59	3	3.5	3.5
60	4.5	4.5	4.5	1	1	1
60	4.5	4.5	4.5
60	4.5	4.5	4.5
